# Supplementary material for: Image-based phenotyping of seed architectural traits and prediction of seed weight using machine learning models in soybean
Source: Front Plant Sci. 2023 Sep 12;14:1206357. doi: 10.3389/fpls.2023.1206357 (PMC10523016; doi:10.3389/fpls.2023.1206357)
Supplement: Supplementary file 2 [file Table_1.xlsx]

## Sheet: Supp Table 1
	Supplementary Table 1: List of 164 diverse soybean accessions used in this study.
	S. No.	Accession	Testa Color	Flower color	Seed yield per plant (g)	Days to Maturity
	1.	BJJF8	Black	Purple	85	108
	2.	DS 178	Black	Purple	76	110
	3.	DS 76-1-203	Black	Purple	50	109
	4.	DS-241	Black	Purple	55	110
	5.	DS 76-37-3	Black	White	50	110
	6.	DS 93-18-3	Yellow	White	125	109
	7.	EC 109565	Greenish Yellow	Purple	120	109
	8.	EC 113396	Black	Purple	110	108
	9.	EC 114526	Black	Purple	115	109
	10.	EC 75758	Black	Purple	90	108
	11.	EC 389148	Yellow	Purple	250	108
	12.	EC 389179	Greenish Yellow	Purple	65	109
	13.	EC 439597	Greenish Yellow	Purple	130	110
	14.	EC 439599	Black	Purple	50	108
	15.	EC 439608	Yellow	Purple	120	110
	16.	EC 439618	Yellow	Purple	85	111
	17.	EC 439619	Yellow	Purple	114	109
	18.	EC 13969	Yellow	Purple	140	110
	19.	EC 85286	Yellow	Purple	140	109
	20.	EC 24041	Yellow	Purple	100	109
	21.	EC 343361-A	Yellow	Purple	80	109
	22.	EC 1021	Yellow	Purple	100	110
	23.	EC 50082	Yellow	Purple	80	110
	24.	EC 14436	Yellow	Purple	110	109
	25.	EC 1023	Yellow	Purple	80	108
	26.	EC39779	Black	Purple	60	109
	27.	EC30221	Yellow	Purple	70	110
	28.	G 2608	Black	Purple	85	111
	29.	G-2650	Black	Purple	75	112
	30.	G 2658	Black	Purple	95	110
	31.	G 3023	Black	Purple	90	111
	32.	G 2132	Yellow	White	225	109
	33.	G 2144	Greenish Yellow	White	170	110
	34.	Guj-Soy-1	Yellow	Purple	195	110
	35.	IC 18734	Yellow	Purple	260	110
	36.	IC 101449	Yellow	Purple	180	112
	37.	IC 76151	Yellow	Purple	135	113
	38.	IC 10755	Yellow	Purple	130	110
	39.	J231	Yellow	Purple	125	106
	40.	JS 81-303	Yellow	Purple	65	109
	41.	JS 90 29	Yellow	Purple	140	108
	42.	KALITHUR	Black	Purple	55	108
	43.	KG831	Yellow	Purple	40	111
	44.	KG831A	Greenish Yellow	Purple	75	110
	45.	KHSb 3	Yellow	Purple	125	108
	46.	L 768	Black	Purple	50	108
	47.	L780	Black	Purple	60	111
	48.	L32A	Yellow	Purple	65	112
	49.	M 53	Black	Purple	80	112
	50.	MACS58	Yellow	Purple	40	112
	51.	MACS565	Yellow	Purple	75	111
	52.	MACS57	Yellow	Purple	40	111
	53.	PK 1240	Yellow	White	120	109
	54.	PK 1135	Yellow	White	155	108
	55.	PK1243	Yellow	White	160	108
	56.	PK 292	Yellow	Purple	134	110
	57.	PLSO6A	Black	Purple	100	110
	58.	PLSO79	Black	Purple	137	110
	59.	PLSO91	Black	Purple	140	109
	60.	S1	Yellow	Purple	100	110
	61.	SL 46	Yellow	Purple	155	106
	62.	SL432	Yellow	Purple	110	109
	63.	SL 432A	Yellow	Purple	220	109
	64.	SL443	Yellow	Purple	125	108
	65.	SL459	Yellow	Purple	135	109
	66.	SL64A	Yellow	Purple	125	110
	67.	SL 28	Yellow	Purple	100	109
	68.	TGX219 2EM	Yellow	Purple	95	110
	69.	TGX18284E	Yellow	Purple	135	109
	70.	TGX 1831-32E	Yellow	Purple	150	109
	71.	TGX1864 25F	Yellow	Purple	150	108
	72.	TGX1864 15F	Yellow	Purple	55	109
	73.	TGX1019-2FB	Yellow	Purple	130	107
	74.	TAMS38	Yellow	White	120	109
	75.	UGM 34	Yellow	Purple	110	108
	76.	UGM 47	Yellow	Purple	60	107
	77.	UPSM2048	Yellow	Purple	120	106
	78.	UPSM2683	Black	Purple	105	109
	79.	UPSE 2705	Black	Purple	120	109
	80.	UPSL19	Black	Purple	105	107
	81.	UPSL 49	Greenish Yellow	Purple	120	108
	82.	UPSL54	Black	Purple	105	109
	83.	UPSL62	Black	Purple	125	109
	84.	UPSL 64	Black	Purple	120	108
	85.	UPSL87	Black	Purple	125	110
	86.	UPSL 88	Black	Purple	135	110
	87.	UPSL 92	Black	Purple	135	106
	88.	UPSL 147	Yellow	Purple	110	106
	89.	UPSL 156-B	Black	Purple	160	107
	90.	UPSL163	Black	Purple	70	107
	91.	UPSL 180	Greenish Yellow	Purple	225	108
	92.	UPSL181	Black	Purple	145	109
	93.	UPSL 211	Black	Purple	140	109
	94.	UPSL 240	Greenish Yellow	Purple	195	110
	95.	SL 525	Yellow	Purple	150	109
	96.	UPSL 291	Black	Purple	125	108
	97.	UPSL 293	Greenish Yellow	Purple	140	108
	98.	UPSL 298	Greenish Yellow	Purple	95	109
	99.	UPSL 303	Greenish Yellow	Purple	300	109
	100.	UPSL309	Black	Purple	75	108
	101.	UPSL 326	Black	Purple	50	110
	102.	UPSL332	Greenish Yellow	Purple	140	110
	103.	UPSL343	Black	Purple	130	110
	104.	UPSL 352	Black	Purple	110	106
	105.	UPSL365	Greenish Yellow	Purple	55	110
	106.	UPSL 415	Greenish Yellow	Purple	70	110
	107.	DS9712	Yellow	White	165	110
	108.	UPSL 496	Black	Purple	75	110
	109.	UPSL505	Black	Purple	80	111
	110.	UPSL 601	Greenish Yellow	Purple	145	110
	111.	UPSL 656	Black	Purple	80	109
	112.	UPSL736	Black	Purple	100	109
	113.	UPSL 558	Black	Purple	130	110
	114.	UPSL769	Black	Purple	130	109
	115.	UPSL 780	Black	Purple	75	109
	116.	UPSL786	Black	Purple	85	110
	117.	UPSM 595	Black	Purple	140	109
	118.	UPSV19	Black	Purple	140	109
	119.	UPSV24	Black	Purple	330	109
	120.	UPSV65A	Black	Purple	165	108
	121.	V19	Black	Purple	145	110
	122.	V 31	Black	Purple	118	112
	123.	VLS17	Black	Purple	90	110
	124.	PK 1141	Yellow	Purple	95	111
	125.	EC439597	Greenish Yellow	Purple	105	109
	126.	EC439606	Yellow	Purple	70	111
	127.	EC389166	Yellow	Purple	60	108
	128.	EC389170	Yellow	Purple	50	109
	129.	EC389178	Yellow	Purple	35	111
	130.	SL 688	Yellow	Purple	105	109
	131.	EC431374	Greenish Yellow	Purple	215	108
	132.	EC 426832	Greenish Yellow	Purple	80	109
	133.	EC458342	Yellow	Purple	120	110
	134.	EC 385344	Yellow	Purple	110	109
	135.	EC458347	Yellow	Purple	170	111
	136.	EC 458355	Yellow	Purple	125	109
	137.	EC458369	Yellow	Purple	110	112
	138.	EC458370	Yellow	Purple	55	111
	139.	EC 458375	Yellow	Purple	70	110
	140.	EC458376	Greenish Yellow	Purple	170	112
	141.	EC 458378	Greenish Yellow	Purple	95	108
	142.	SL 871	Yellow	Purple	140	109
	143.	EC 456616	Yellow	Purple	330	108
	144.	EC 456646	Yellow	Purple	85	106
	145.	EC 457052	Yellow	Purple	210	108
	146.	EC 457142	Yellow	Purple	65	108
	147.	EC 457181	Yellow	Purple	80	110
	148.	EC 457183	Yellow	Purple	65	110
	149.	EC 457184	Yellow	Purple	70	106
	150.	EC 457193	Yellow	Purple	100	106
	151.	EC 457196	Black	Purple	60	107
	152.	EC 457201	Yellow	Purple	110	107
	153.	EC 457250	Greenish Yellow	Purple	115	108
	154.	EC 457286	Yellow	Purple	105	109
	155.	EC 457288	Yellow	Purple	95	108
	156.	EC 457295	Yellow	Purple	125	110
	157.	EC 457326	Yellow	Purple	150	110
	158.	EC 457372	Yellow	Purple	60	106
	159.	EC 457376	Greenish Yellow	Purple	250	106
	160.	IC 538070	Yellow	Purple	185	109
	161.	EC 457398	Black	Purple	25	110
	162.	EC 457403	Yellow	Purple	300	109
	163.	EC 457407	Yellow	Purple	40	108
	164	EC 457442	Black	Purple	150	108

## Sheet: Supp Table 2
	Supplementary Table 2: Mean and co-efficient of variation (CV) of SAT collected from 100 individual seeds of diverse soybean genotypes. AS – area surface, perimeter length (PL), length (L), width (W), length to width ratio (LWR), seed circularity (CS) and distance between IS and CG (DS).
	No.	Filename	NS	AS	AS CV%	PL	PL CV%	L	L CV%	W	W CV%	LWR	LWR CV%	CS	CS CV%	DS	DS CV%
	1	BJJF8	100	16.06	2.45	15.03	1.16	4.91	0.41	4.24	0.36	1.16	0.09	0.89	0.01	0.26	0.15
	2	DS 178	100	13.76	1.77	14.03	0.9	4.69	0.33	3.8	0.33	1.24	0.12	0.88	0.04	0.26	0.15
	3	DS 76-1-203	100	15.06	2.15	14.69	1.08	4.89	0.36	3.98	0.34	1.23	0.1	0.88	0.05	0.24	0.14
	4	DS-241	100	18.62	3.73	16.59	1.69	5.5	0.57	4.4	0.46	1.25	0.1	0.84	0.02	0.34	0.24
	5	DS 76-37-3	100	16.75	2.64	15.6	1.23	5.08	0.43	4.32	0.37	1.18	0.07	0.86	0.02	0.27	0.16
	6	DS 93-18-3	100	17.41	3.25	15.79	1.56	5.33	0.6	4.21	0.42	1.27	0.13	0.87	0.04	0.28	0.18
	7	EC 109565	100	18.97	2.55	16.71	1.17	5.48	0.43	4.55	0.32	1.21	0.09	0.85	0.02	0.33	0.21
	8	EC 113396	100	16.77	2.54	15.46	1.18	5.22	0.47	4.14	0.37	1.27	0.13	0.88	0.02	0.29	0.19
	9	EC 114526	100	20.68	2.46	17.42	1.1	5.66	0.41	4.8	0.31	1.18	0.07	0.85	0.02	0.31	0.17
	10	EC 75758	100	15.92	2.61	15	1.25	5.04	0.47	4.05	0.34	1.25	0.1	0.88	0.02	0.25	0.14
	11	EC 389148	100	16.28	3.16	15.4	1.48	4.94	0.52	4.35	0.4	1.14	0.08	0.86	0.02	0.28	0.2
	12	EC 389179	100	14.86	2.81	14.57	1.35	4.9	0.52	3.89	0.46	1.27	0.19	0.87	0.03	0.28	0.17
	13	EC 439597	100	18.7	2.53	16.72	1.15	5.49	0.46	4.51	0.36	1.22	0.12	0.84	0.05	0.35	0.21
	14	EC 439599	100	18.25	2.98	16.09	1.35	5.35	0.51	4.39	0.34	1.22	0.08	0.88	0.02	0.27	0.13
	15	EC 439608	100	21	2.95	17.61	1.34	5.83	0.5	4.73	0.34	1.23	0.08	0.85	0.02	0.32	0.19
	16	EC 439618	100	17.04	2.35	15.47	1.11	5.05	0.4	4.36	0.3	1.16	0.07	0.89	0.01	0.26	0.13
	17	EC 439619	100	17.43	2.51	15.68	1.15	5.21	0.43	4.3	0.33	1.21	0.09	0.89	0.01	0.24	0.13
	18	EC 13969	100	16.67	2.48	15.32	1.16	5	0.39	4.29	0.35	1.17	0.08	0.89	0.02	0.25	0.14
	19	EC 85286	100	21.26	2.43	17.8	1.12	5.87	0.43	4.74	0.29	1.24	0.09	0.84	0.02	0.4	0.21
	20	EC 24041	100	19.89	4.09	17.06	1.76	5.59	0.64	4.67	0.46	1.2	0.08	0.85	0.02	0.31	0.19
	21	EC 343361-A	100	16.09	2.01	15.45	0.94	5.08	0.32	4.18	0.36	1.22	0.1	0.84	0.02	0.35	0.2
	22	EC 1021	100	16.79	2.16	15.48	1.04	5.21	0.42	4.13	0.29	1.27	0.11	0.88	0.02	0.3	0.16
	23	EC 50082	100	17.03	1.96	16.06	0.95	5.39	0.33	4.15	0.32	1.3	0.1	0.83	0.02	0.41	0.25
	24	EC 14436	100	16.47	1.66	15.74	0.8	5.23	0.3	4.15	0.29	1.26	0.09	0.83	0.02	0.35	0.2
	25	EC 1023	100	20.46	4.08	17.3	1.77	5.6	0.6	4.79	0.48	1.17	0.07	0.85	0.02	0.34	0.2
	26	EC39779	100	17.6	2.73	16.07	1.29	5.21	0.46	4.47	0.37	1.17	0.09	0.85	0.02	0.31	0.16
	27	EC30221	100	19.65	3.07	17.05	1.37	5.53	0.46	4.68	0.39	1.19	0.08	0.85	0.02	0.37	0.2
	28	G 2608	100	19.78	3.65	17.09	1.71	5.53	0.56	4.71	0.51	1.18	0.1	0.85	0.03	0.32	0.16
	29	G-2650	100	18.86	2.97	16.61	1.36	5.39	0.46	4.62	0.38	1.17	0.07	0.85	0.03	0.33	0.15
	30	G 2658	100	16.87	2.63	15.75	1.27	5.12	0.47	4.34	0.35	1.18	0.09	0.85	0.02	0.33	0.18
	31	G 3023	100	17.87	3.13	16.17	1.4	5.3	0.45	4.44	0.46	1.2	0.09	0.85	0.02	0.31	0.15
	32	G 2132	100	19.91	2.74	17.17	1.21	5.56	0.44	4.76	0.32	1.17	0.07	0.85	0.02	0.31	0.18
	33	G 2144	100	16.54	2.55	15.61	1.23	5.07	0.41	4.31	0.38	1.18	0.08	0.85	0.02	0.33	0.17
	34	Guj-Soy-1	100	16.69	2.36	15.43	1.13	5.13	0.41	4.19	0.34	1.23	0.09	0.88	0.04	0.28	0.18
	35	IC 18734	100	19.42	2.91	16.97	1.28	5.55	0.45	4.62	0.38	1.2	0.09	0.84	0.04	0.34	0.23
	36	IC 101449	100	15.51	2.11	14.84	0.98	4.9	0.37	4.08	0.3	1.2	0.09	0.88	0.03	0.23	0.14
	37	IC 76151	100	15.06	2.07	14.71	1.08	4.86	0.36	4	0.32	1.22	0.1	0.87	0.06	0.26	0.17
	38	IC 10755	100	15.44	1.97	15.05	1.24	4.88	0.34	4.11	0.33	1.19	0.1	0.86	0.07	0.3	0.17
	39	J231	100	14.91	2.13	14.51	1.02	4.82	0.38	4	0.31	1.21	0.08	0.89	0.01	0.25	0.15
	40	JS 81-303	100	21.99	2.49	17.93	1.1	5.78	0.39	5.02	0.32	1.15	0.07	0.86	0.02	0.34	0.19
	41	JS 90 29	100	19.27	2.39	16.82	1.1	5.33	0.35	4.83	0.33	1.11	0.06	0.85	0.02	0.3	0.16
	42	KALITHUR	100	22.1	2.93	17.93	1.18	5.73	0.4	5.11	0.35	1.12	0.06	0.86	0.02	0.27	0.14
	43	KG831	100	20.24	2.7	17.22	1.16	5.55	0.4	4.82	0.36	1.15	0.07	0.85	0.01	0.3	0.16
	44	KG831A	100	20.61	3.03	17.36	1.35	5.6	0.47	4.84	0.38	1.16	0.07	0.85	0.02	0.29	0.15
	45	KHSb 3	100	20.63	2.58	17.4	1.11	5.61	0.39	4.85	0.34	1.16	0.07	0.85	0.02	0.35	0.19
	46	L 768	100	20.64	2.42	17.4	1.09	5.62	0.36	4.86	0.33	1.16	0.07	0.85	0.02	0.35	0.19
	47	L780	100	18.41	2.07	16.45	0.98	5.46	0.39	4.43	0.27	1.23	0.09	0.85	0.01	0.33	0.16
	48	L32A	100	17.26	2.19	16.01	1.05	5.13	0.35	4.47	0.33	1.15	0.08	0.84	0.02	0.31	0.16
	49	M 53	100	18.2	2.48	16.53	1.12	5.29	0.4	4.59	0.35	1.16	0.08	0.83	0.03	0.33	0.18
	50	MACS58	100	15.25	2.03	14.76	1.03	4.89	0.33	4.01	0.33	1.22	0.09	0.88	0.03	0.23	0.15
	51	MACS565	100	21.64	1.97	17.8	0.85	5.76	0.35	4.93	0.21	1.17	0.06	0.86	0.02	0.31	0.2
	52	MACS57	100	14.01	2.05	14.04	1.02	4.61	0.35	3.93	0.35	1.18	0.09	0.89	0.01	0.23	0.14
	53	PK 1240	100	14.24	2.58	14.4	1.41	4.69	0.42	3.94	0.4	1.19	0.09	0.86	0.06	0.25	0.16
	54	PK 1135	100	19.16	2.67	16.76	1.17	5.38	0.42	4.7	0.34	1.15	0.07	0.85	0.01	0.35	0.19
	55	PK1243	100	14.46	2.34	14.39	1.33	4.84	0.45	3.85	0.35	1.26	0.11	0.87	0.05	0.25	0.14
	56	PK 292	100	16.45	2.25	15.65	1.15	5.04	0.37	4.3	0.34	1.18	0.08	0.84	0.05	0.28	0.18
	57	PLSO6A	100	16.83	2.57	15.69	1.16	5.01	0.4	4.47	0.34	1.12	0.06	0.85	0.02	0.28	0.16
	58	PLSO79	100	16.53	2.97	15.63	1.39	5.09	0.51	4.28	0.39	1.19	0.09	0.84	0.02	0.36	0.24
	59	PLSO91	100	16.94	2.12	15.83	1.03	5.12	0.37	4.39	0.34	1.17	0.09	0.85	0.02	0.33	0.17
	60	S1	100	18.13	2.6	16.3	1.18	5.28	0.43	4.51	0.33	1.17	0.07	0.85	0.02	0.31	0.15
	61	SL 46	100	18.21	2.69	16.36	1.29	5.32	0.47	4.51	0.38	1.18	0.1	0.85	0.02	0.31	0.18
	62	SL432	100	18.85	3.15	16.67	1.78	5.46	0.63	4.51	0.51	1.22	0.12	0.84	0.04	0.36	0.19
	63	SL 432A	100	19.32	2.46	16.81	1.1	5.45	0.39	4.67	0.33	1.17	0.07	0.86	0.02	0.34	0.2
	64	SL443	100	19.75	2.3	17.01	1.01	5.48	0.38	4.77	0.3	1.15	0.07	0.86	0.02	0.29	0.17
	65	SL459	100	21.02	3.15	17.56	1.34	5.67	0.51	4.9	0.33	1.16	0.07	0.85	0.02	0.32	0.18
	66	SL64A	100	21.45	3.11	17.73	1.31	5.71	0.48	4.96	0.37	1.15	0.09	0.85	0.02	0.3	0.19
	67	SL 28	100	22.26	3.92	18.04	1.86	5.77	0.59	5.08	0.58	1.15	0.15	0.85	0.03	0.34	0.2
	68	TGX219 2EM	100	20.62	3.06	17.35	1.31	5.57	0.48	4.89	0.37	1.14	0.08	0.86	0.02	0.31	0.17
	69	TGX18284E	100	21.15	2.76	17.55	1.16	5.6	0.4	4.96	0.35	1.13	0.06	0.86	0.01	0.3	0.2
	70	TGX183132E	100	20.17	2.29	17.19	1.01	5.57	0.38	4.79	0.29	1.16	0.07	0.86	0.02	0.3	0.18
	71	TGX1864 25F	100	18.99	2.8	16.75	1.31	5.42	0.46	4.62	0.35	1.18	0.08	0.85	0.02	0.3	0.18
	72	TGX1864 15F	100	20.5	2.74	17.32	1.2	5.59	0.45	4.86	0.33	1.15	0.07	0.86	0.02	0.33	0.18
	73	TGX1019-2FB	100	17.85	2.68	15.89	1.25	5.24	0.44	4.38	0.35	1.2	0.08	0.88	0.03	0.24	0.14
	74	TAMS38	100	18.71	1.93	16.55	0.88	5.31	0.33	4.63	0.25	1.15	0.06	0.86	0.01	0.32	0.18
	75	UGM 34	100	19.49	2.43	16.86	1.04	5.41	0.37	4.76	0.29	1.14	0.06	0.86	0.01	0.33	0.18
	76	UGM 47	100	16.22	2	15.16	0.93	5	0.37	4.18	0.27	1.2	0.09	0.88	0.02	0.24	0.14
	77	UPSM2048	100	18.62	2.68	16.5	1.23	5.33	0.42	4.61	0.37	1.16	0.07	0.86	0.02	0.3	0.16
	78	UPSM2683	100	18.74	3.01	16.45	1.36	5.31	0.45	4.63	0.39	1.15	0.06	0.86	0.01	0.3	0.18
	79	UPSE 2705	100	20.7	2.56	17.58	1.21	5.76	0.42	4.74	0.33	1.22	0.09	0.84	0.04	0.35	0.24
	80	UPSL19	100	21.92	3.55	17.95	1.5	5.87	0.52	4.9	0.45	1.2	0.11	0.85	0.02	0.34	0.2
	81	UPSL 49	100	18.12	3.05	16.19	1.53	5.36	0.55	4.38	0.38	1.23	0.08	0.86	0.03	0.28	0.18
	82	UPSL54	100	20.21	2.41	17.25	1.07	5.68	0.43	4.68	0.34	1.22	0.11	0.85	0.02	0.34	0.19
	83	UPSL62	100	20.36	2.66	17.32	1.16	5.69	0.43	4.7	0.39	1.22	0.11	0.85	0.02	0.33	0.19
	84	UPSL 64	100	17.9	2.08	16.25	0.97	5.29	0.38	4.47	0.31	1.19	0.1	0.85	0.02	0.28	0.17
	85	UPSL87	100	14.25	1.56	14.23	0.79	4.79	0.31	3.82	0.23	1.26	0.07	0.88	0.01	0.21	0.12
	86	UPSL 88	100	14.8	1.99	14.52	1.01	4.88	0.4	3.89	0.27	1.26	0.09	0.88	0.02	0.24	0.15
	87	UPSL 92	100	14.72	1.61	14.45	0.81	4.87	0.33	3.89	0.26	1.26	0.1	0.88	0.01	0.23	0.14
	88	UPSL 147	100	21.12	2.76	17.6	1.2	5.62	0.39	4.94	0.39	1.14	0.07	0.85	0.02	0.33	0.18
	89	UPSL 156-B	100	16.68	2.09	15.42	1.1	5.07	0.37	4.26	0.27	1.19	0.07	0.88	0.04	0.25	0.14
	90	UPSL163	100	16.82	2.35	15.42	1.1	5.12	0.41	4.23	0.3	1.21	0.08	0.89	0.01	0.23	0.14
	91	UPSL 180	100	16.65	2.07	15.32	0.97	5.05	0.38	4.24	0.26	1.19	0.07	0.89	0.01	0.23	0.13
	92	UPSL181	100	15.56	1.97	14.92	1.04	4.91	0.38	4.09	0.27	1.2	0.09	0.88	0.04	0.24	0.13
	93	UPSL 211	100	15.3	2.27	14.78	1.19	4.92	0.4	4	0.32	1.23	0.08	0.88	0.05	0.22	0.14
	94	UPSL 240	100	17.44	2.24	15.67	1.02	5.15	0.36	4.37	0.33	1.18	0.09	0.89	0.01	0.28	0.15
	95	SL 525	100	18.31	2.49	16.06	1.1	5.24	0.43	4.5	0.31	1.17	0.08	0.89	0.02	0.26	0.13
	96	UPSL 291	100	19.42	2.65	16.57	1.17	5.44	0.43	4.6	0.33	1.18	0.09	0.88	0.03	0.29	0.16
	97	UPSL 293	100	15.11	2.29	14.67	1.13	4.87	0.41	4	0.3	1.22	0.07	0.88	0.03	0.24	0.14
	98	UPSL 298	100	14.9	2.23	14.57	1.22	4.8	0.36	3.99	0.33	1.21	0.08	0.88	0.05	0.24	0.15
	99	UPSL 303	100	18.52	2.48	16.5	1.11	5.33	0.39	4.6	0.31	1.16	0.06	0.85	0.02	0.3	0.19
	100	UPSL309	100	15.96	2.43	15.02	1.18	4.94	0.42	4.16	0.32	1.19	0.07	0.88	0.02	0.23	0.12
	101	UPSL 326	100	18.2	2.54	16.31	1.14	5.24	0.4	4.58	0.35	1.15	0.06	0.86	0.03	0.3	0.18
	102	UPSL332	100	17.62	2.37	16.04	1.12	5.2	0.37	4.46	0.35	1.17	0.07	0.86	0.01	0.31	0.19
	103	UPSL343	100	16.81	2.45	15.41	1.13	5.13	0.41	4.21	0.32	1.22	0.08	0.89	0.01	0.23	0.14
	104	UPSL 352	100	19.73	2.9	16.96	1.23	5.46	0.42	4.77	0.39	1.15	0.07	0.86	0.02	0.29	0.17
	105	UPSL365	100	21.02	2.76	17.54	1.21	5.64	0.39	4.91	0.38	1.15	0.06	0.86	0.02	0.34	0.21
	106	UPSL 415	100	17.9	2.18	16.17	1.05	5.27	0.37	4.5	0.31	1.17	0.08	0.86	0.02	0.32	0.17
	107	DS9712	100	16.02	3.05	15.31	1.51	4.94	0.5	4.22	0.4	1.17	0.07	0.85	0.06	0.29	0.18
	108	UPSL 496	100	19.74	3.14	16.9	1.35	5.38	0.47	4.87	0.38	1.11	0.05	0.86	0.01	0.28	0.15
	109	UPSL505	100	14.24	3.3	14.79	1.93	4.71	0.56	3.94	0.47	1.2	0.09	0.82	0.1	0.3	0.19
	110	UPSL 601	100	22.55	2.23	18.12	0.91	5.8	0.32	5.17	0.34	1.12	0.08	0.86	0.02	0.31	0.18
	111	UPSL 656	100	18.3	3.06	16.2	1.86	5.32	0.6	4.48	0.36	1.19	0.11	0.88	0.05	0.28	0.24
	112	UPSL736	100	16.37	2.37	16.21	1.45	5.15	0.39	4.25	0.33	1.22	0.09	0.79	0.12	0.34	0.22
	113	UPSL 558	100	15.14	2.69	14.86	1.3	4.88	0.44	4.09	0.42	1.2	0.1	0.86	0.03	0.32	0.18
	114	UPSL769	100	17.56	2.06	16.05	0.95	5.26	0.33	4.38	0.3	1.2	0.07	0.85	0.02	0.32	0.16
	115	UPSL 780	100	22.7	2.95	18.21	1.25	5.82	0.43	5.14	0.34	1.13	0.06	0.86	0.01	0.31	0.19
	116	UPSL786	100	17.75	2.17	15.9	1.04	5.27	0.38	4.34	0.29	1.22	0.08	0.88	0.02	0.3	0.17
	117	UPSM 595	100	18.1	1.97	15.94	0.89	5.18	0.33	4.53	0.25	1.14	0.06	0.89	0.01	0.24	0.14
	118	UPSV19	100	19.57	2.23	16.83	0.98	5.42	0.38	4.74	0.27	1.15	0.07	0.87	0.01	0.32	0.19
	119	UPSV24	100	15.43	1.83	14.73	0.87	4.84	0.33	4.11	0.27	1.18	0.08	0.89	0.01	0.24	0.14
	120	UPSV65A	100	14.33	2.14	14.56	1.25	4.75	0.4	3.92	0.31	1.21	0.09	0.85	0.07	0.25	0.14
	121	V19	100	17.8	2.33	16.65	1.73	5.31	0.38	4.38	0.34	1.22	0.09	0.82	0.12	0.3	0.19
	122	V 31	100	17.06	2.45	15.94	1.39	5.16	0.43	4.31	0.3	1.2	0.09	0.85	0.09	0.31	0.16
	123	VLS17	100	16.81	2.74	15.71	1.86	5.17	0.56	4.19	0.46	1.24	0.1	0.85	0.08	0.32	0.21
	124	PK 1141	100	17	2.38	15.93	1.39	5.22	0.41	4.21	0.34	1.24	0.1	0.85	0.09	0.31	0.18
	125	EC439597	100	16.75	2.12	15.4	1.01	5.08	0.39	4.25	0.26	1.2	0.08	0.88	0.02	0.25	0.14
	126	EC439606	100	16.42	2.15	15.35	1.1	5.02	0.4	4.24	0.28	1.18	0.08	0.87	0.04	0.24	0.16
	127	EC389166	100	17.3	2.51	15.65	1.17	5.25	0.44	4.23	0.3	1.24	0.08	0.88	0.01	0.25	0.16
	128	EC389170	100	15.28	2.3	14.7	1.13	4.9	0.41	4.01	0.33	1.22	0.09	0.88	0.02	0.25	0.14
	129	EC389178	100	15.4	1.95	14.71	0.96	4.82	0.36	4.12	0.27	1.17	0.07	0.89	0.01	0.24	0.14
	130	SL 688	100	15.31	3.43	14.72	2.15	4.86	0.7	4.03	0.53	1.21	0.11	0.88	0.05	0.28	0.19
	131	EC431374	100	15.15	2.04	14.61	0.99	4.81	0.36	4.06	0.29	1.19	0.08	0.89	0.01	0.24	0.11
	132	EC 426832	100	21.67	2.94	17.78	1.27	5.79	0.5	4.91	0.35	1.18	0.1	0.86	0.02	0.28	0.15
	133	EC458342	100	17.76	2.85	16.15	1.36	5.31	0.51	4.41	0.35	1.2	0.09	0.85	0.02	0.31	0.2
	134	EC 385344	100	18.29	2.69	16.4	1.35	5.35	0.46	4.49	0.38	1.2	0.11	0.85	0.03	0.32	0.18
	135	EC458347	100	18.25	2.71	16.32	1.16	5.32	0.38	4.51	0.37	1.18	0.08	0.86	0.02	0.31	0.2
	136	EC 458355	100	21.4	3.2	17.72	1.34	5.78	0.49	4.85	0.37	1.19	0.08	0.85	0.02	0.31	0.18
	137	EC458369	100	15.83	3.46	15.23	1.73	5.04	0.61	4.11	0.45	1.23	0.11	0.85	0.02	0.3	0.15
	138	EC458370	100	18.75	2.34	16.6	1.07	5.44	0.4	4.54	0.32	1.2	0.09	0.85	0.02	0.31	0.17
	139	EC 458375	100	21.16	3.55	17.74	2.03	5.79	0.7	4.78	0.52	1.21	0.09	0.84	0.03	0.33	0.18
	140	EC458376	100	18.25	2.69	16.43	1.29	5.36	0.43	4.49	0.38	1.2	0.07	0.85	0.02	0.31	0.19
	141	EC 458378	100	19.37	3.29	16.84	1.49	5.48	0.5	4.64	0.42	1.18	0.07	0.85	0.02	0.26	0.15
	142	SL 871	100	19.66	2.86	17.03	1.27	5.55	0.45	4.67	0.35	1.19	0.08	0.85	0.02	0.3	0.19
	143	EC 456616	100	20.15	2.42	17.09	1.04	5.49	0.37	4.85	0.32	1.13	0.06	0.86	0.02	0.31	0.17
	144	EC 456646	100	17.97	2.74	16.32	1.28	5.28	0.45	4.5	0.34	1.18	0.09	0.84	0.04	0.31	0.19
	145	EC 457052	100	17.87	2.81	16.16	1.7	5.11	0.52	4.68	0.52	1.1	0.08	0.85	0.03	0.31	0.17
	146	EC 457142	100	17.78	2.94	16.2	1.32	5.28	0.43	4.46	0.4	1.19	0.06	0.85	0.02	0.28	0.16
	147	EC 457181	100	20.54	2.06	17.29	0.89	5.54	0.34	4.92	0.27	1.13	0.05	0.86	0.02	0.32	0.15
	148	EC 457183	100	16.78	2.8	15.67	1.32	5.1	0.47	4.38	0.41	1.17	0.09	0.85	0.03	0.29	0.15
	149	EC 457184	100	19.54	2.25	17.01	1	5.67	0.41	4.49	0.31	1.27	0.11	0.85	0.02	0.35	0.21
	150	EC 457193	100	20.32	2.3	17.3	1	5.67	0.38	4.72	0.32	1.2	0.09	0.85	0.02	0.37	0.24
	151	EC 457196	100	21.82	2.65	18.04	1.18	5.89	0.42	4.87	0.33	1.21	0.09	0.84	0.03	0.36	0.19
	152	EC 457201	100	20.78	2.34	17.45	1.04	5.65	0.41	4.86	0.3	1.17	0.09	0.86	0.02	0.31	0.18
	153	EC 457250	100	18.71	2.27	16.58	1.06	5.36	0.38	4.61	0.31	1.16	0.07	0.85	0.02	0.31	0.18
	154	EC 457286	100	19.08	3.26	16.77	1.67	5.48	0.54	4.59	0.49	1.2	0.1	0.84	0.02	0.31	0.19
	155	EC 457288	100	21.77	2.45	17.96	0.99	5.8	0.37	4.93	0.33	1.18	0.07	0.85	0.02	0.31	0.17
	156	EC 457295	100	23.8	3.08	18.8	1.27	6.23	0.5	4.99	0.34	1.25	0.09	0.84	0.02	0.4	0.22
	157	EC 457326	100	22.37	3.6	18.14	1.46	5.96	0.52	4.9	0.42	1.22	0.09	0.85	0.02	0.35	0.2
	158	EC 457372	100	24.75	3.33	19.17	1.34	6.23	0.49	5.17	0.34	1.2	0.07	0.84	0.02	0.38	0.23
	159	EC 457376	100	20.12	2.66	17.2	1.18	5.54	0.4	4.77	0.38	1.16	0.09	0.85	0.02	0.33	0.2
	160	IC 538070	100	18.64	2.68	16.73	1.21	5.37	0.45	4.61	0.35	1.17	0.07	0.83	0.03	0.32	0.22
	161	EC 457398	100	23.06	2.85	18.42	1.2	6.01	0.43	5.04	0.35	1.19	0.08	0.85	0.02	0.31	0.21
	162	EC 457403	100	19.64	2.76	16.95	1.21	5.46	0.42	4.75	0.37	1.15	0.06	0.86	0.02	0.3	0.16
	163	EC 457407	100	16.69	2.77	15.99	1.42	5.1	0.46	4.26	0.34	1.2	0.08	0.82	0.08	0.3	0.19
	164	EC 457442	100	86.76	14.33	35.92	3.06	11.6	1.15	9.64	0.7	1.2	0.07	0.84	0.01	0.55	0.32

## Sheet: Supp Tables 3 4 5
	Supplementary Table 3. Variance Inflation Factor of dependent and independent variables chosen in this study.
	VIF-Variance inflation factor
	AS	PL	L	W	LWR	CS	DS
	18.9	17.21	5.05	7.8	1.47	1.47	3.16
	Supplementary Table 4. Decision Table constructed using Boruta analysis.
	SAT	Meanimp	Medianimp	Maximp	Minimp	Normhits	Decision
	AS	28.6	28.6	27.94	29.85	1	Confirmed
	PL	20.78	20.97	19.8	21.64	1	Confirmed
	L	23.33	23.37	22.15	24.77	1	Confirmed
	W	16.33	16.53	14.84	17.14	1	Confirmed
	LWR	6.97	7.22	4.71	8.69	1	Confirmed
	CS	12.5	12.97	9.9	14.06	1	Confirmed
	DS	22.71	22.91	20.86	23.77	1	Confirmed
	Supplementary Table 5. Eigen value and variance contribution of traits studied.
	Components	Eigenvalue	Variance percent	Cumulative variance percent
	PC1	5.44	68.11	68.11
	PC2	1.33	16.62	84.74
	PC3	0.81	10.17	94.91
	PC4	0.31	3.86	98.77
	PC5	0.07	84.46	99.61
	PC6	0.03	35.79	99.97
	PC7	0.001	1.67	99.98
	PC8	0.001	1.3	100

## Sheet: Supp Tables 6 7
	Supplementary Table 6. Variable loading scores of seed trait measured and the proportion of variation of each principal component.
	SAT	PC1	PC2	PC3	PC4	PC5	PC6	PC7	PC8
	SA	0.42	0.14	-0.15	0.14	0.02	-0.51	0.29	-0.65
	PL	0.43	0.03	-0.08	0.21	-0.01	-0.47	0.07	0.74
	L	0.41	-0.06	-0.25	-0.11	-0.43	0.08	-0.74	-0.16
	W	0.41	0.13	0.14	-0.26	-0.48	0.45	0.53	0.07
	LWR	-0.18	-0.5	-0.78	0.05	-0.14	0.07	0.29	0.04
	CS	-0.23	0.6	-0.39	-0.63	0.02	-0.2	0.002	0.11
	DS	0.29	-0.53	0.15	-0.66	0.4	-0.11	0.002	-0.003
	SW	0.38	0.27	-0.32	0.18	0.63	0.5	-0.04	0.02
	Eight seed traits with CVs ≥ 0.3 (see Table 1) were used for factor analysis using the principal component analysis (PCA) extraction method. For each trait, the largest variable loading score in PC1 and PC2 is in bold (Tabachnik and Fidell, 1996).
	Supplementary Table 7. Correlation, RMSE, R2 and MAE between test sample predicted and actual seed weight.
	SAT	Train				Test
		R2	RMSE	MAE	Correlation	R2	RMSE	MAE	Correlation
	MLRM	0.94	0.23	0.18	0.97	0.94	0.2	0.15	0.97
	RF	0.98	0.13	0.09	0.99	0.92	0.22	0.16	0.97
	SVR	0.92	0.13	0.21	0.96	0.92	0.24	0.2	0.96
	Lasso	0.89	0.39	0.3	0.95	0.89	0.36	0.27	0.95
	Ridge	0.92	0.25	0.2	0.96	0.92	0.22	0.18	0.96
	EN	0.9	0.3	0.23	0.95	0.91	0.25	0.21	0.96
	KNN	0.88	0.33	0.22	0.94	0.92	0.25	0.18	0.96

## Sheet: Supp Tables 8 A B C
	Supplementary table 8A. Tukey HSD assigned different alpha numeric values showing the significant difference between soybean genotypes. AS are aurface, PL perimeter length and L length.
	Genotypes	AS	groups	Genotypes	PL	groups	Genotypes	L	groups
	160	23.65	A	160	18.87	A	160	6.21	a
	67	22.91	B	67	18.48	ab	163	6.08	ab
	119	22.56	Bc	119	18.27	bc	67	5.99	bc
	114	22.41	Bcd	161	18.2	bcd	161	5.94	bcd
	161	22.23	Cde	114	18.18	bcde	155	5.87	bcde
	54	22.12	Cdef	155	18.1	bcdef	14	5.85	cdef
	37	21.96	cdefg	54	18.1	bcdef	62	5.85	cdef
	35	21.85	defgh	159	18.02	cdefg	10	5.81	Cdefg
	62	21.78	efgh	62	18.01	cdefgh	119	5.8	Cdefgh
	155	21.68	efghi	35	17.99	cdefghi	114	5.78	Cdefghi
	159	21.63	efghi	37	17.99	cdefghi	159	5.78	Cdefghi
	136	21.53	fghij	14	17.86	defghij	164	5.78	cdefghi
	44	21.5	ghij	44	17.86	defghij	136	5.77	defghi
	164	21.34	hijk	136	17.84	defghijk	143	5.77	defghi
	53	21.31	hijk	164	17.81	defghijkl	140	5.76	defghij
	140	21.26	hijk	143	17.8	efghijklm	35	5.76	defghij
	14	21.12	ijkl	53	17.79	efghijklm	54	5.75	defghijk
	143	21.02	jklm	140	17.78	fghijklm	44	5.74	defghijkl
	83	21.01	jklm	10	17.67	ghijklmn	61	5.74	defghijkl
	92	20.98	jklmn	92	17.66	ghijklmn	37	5.71	efghijklm
	109	20.89	klmno	61	17.64	ghijklmno	53	5.69	efghijklmn
	52	20.89	klmno	52	17.62	hijklmnop	65	5.67	efghijklmno
	10	20.87	klmno	83	17.61	ijklmnop	64	5.66	fghijklmno
	156	20.65	lmnop	109	17.6	ijklmnop	153	5.65	fghijklmnop
	61	20.57	lmnopq	156	17.51	jklmnopq	154	5.65	fghijklmnop
	74	20.55	lmnopq	74	17.48	jklmnopqr	52	5.65	fghijklmnop
	41	20.51	mnopq	40	17.46	klmnopqrs	74	5.64	fghijklmnopq
	40	20.5	mnopq	41	17.46	klmnopqrs	156	5.63	ghijklmnopqr
	55	20.49	mnopq	39	17.42	lmnopqrst	109	5.62	ghijklmnopqr
	39	20.48	mnopq	55	17.41	mnopqrstu	41	5.6	ghijklmnopqrs
	151	20.41	nopq	65	17.38	nopqrstuv	92	5.6	ghijklmnopqrs
	86	20.37	opqr	86	17.38	nopqrstuv	40	5.59	hijklmnopqrs
	20	20.33	opqrs	154	17.36	nopqrstuv	20	5.58	ijklmnopqrst
	65	20.23	pqrst	20	17.36	nopqrstuv	39	5.58	ijklmnopqrst
	154	20.19	pqrstu	151	17.35	nopqrstuvw	83	5.58	ijklmnopqrst
	38	20.11	pqrstuv	64	17.31	nopqrstuvwx	15	5.57	ijklmnopqrstu
	64	20.08	pqrstuv	38	17.28	nopqrstuvwxy	86	5.57	ijklmnopqrstu
	84	20.04	qrstuvw	66	17.26	opqrstuvwxyz	55	5.55	jklmnopqrstuv
	147	20.02	qrstuvw	84	17.25	opqrstuvwxyz	84	5.55	jklmnopqrstuv
	66	19.99	qrstuvwx	27	17.23	pqrstuvwxyz	27	5.54	klmnopqrstuvw
	27	19.78	rstuvwxy	147	17.15	qrstuvwxyzA	146	5.53	lmnopqrstuvw
	15	19.76	stuvwxy	23	17.15	qrstuvwxyzA	30	5.53	lmnopqrstuvw
	23	19.65	tuvwxyz	15	17.12	qrstuvwxyzAB	38	5.53	lmnopqrstuvw
	51	19.62	uvwxyzA	22	17.11	rstuvwxyzAB	151	5.52	mnopqrstuvwx
	112	19.62	uvwxyzA	146	17.09	rstuvwxyzABC	66	5.52	mnopqrstuvwx
	108	19.61	uvwxyzA	153	17.07	stuvwxyzABC	22	5.51	mnopqrstuvwxy
	146	19.54	vwxyzAB	51	17.07	stuvwxyzABC	23	5.51	mnopqrstuvwxy
	22	19.53	vwxyzAB	30	17.03	tuvwxyzABCD	4	5.48	nopqrstuvwxyz
	68	19.52	vwxyzAB	108	17.02	uvwxyzABCDE	147	5.47	opqrstuvwxyzA
	122	19.45	wxyzABC	68	17.01	vwxyzABCDE	8	5.47	opqrstuvwxyzA
	153	19.42	xyzABC	112	16.96	wxyzABCDEF	145	5.46	opqrstuvwxyzAB
	57	19.36	yzABC	57	16.92	xyzABCDEFG	158	5.46	opqrstuvwxyzAB
	100	19.29	yzABCD	145	16.9	yzABCDEFGH	51	5.46	opqrstuvwxyzAB
	30	19.29	yzABCD	122	16.89	yzABCDEFGH	72	5.46	opqrstuvwxyzAB
	145	19.25	yzABCD	36	16.88	zABCDEFGHI	108	5.44	pqrstuvwxyzABC
	50	19.2	yzABCDE	50	16.87	zABCDEFGHI	42	5.44	pqrstuvwxyzABC
	36	19.15	zABCDEF	158	16.83	ABCDEFGHIJ	49	5.44	pqrstuvwxyzABC
	47	19.04	ABCDEFG	47	16.82	ABCDEFGHIJ	68	5.44	pqrstuvwxyzABC
	158	18.96	BCDEFGH	85	16.81	ABCDEFGHIJK	50	5.43	qrstuvwxyzABCD
	85	18.87	CDEFGHI	162	16.79	ABCDEFGHIJK	100	5.42	rstuvwxyzABCDE
	72	18.85	CDEFGHI	8	16.78	ABCDEFGHIJK	142	5.42	rstuvwxyzABCDE
	24	18.74	DEFGHIJ	72	16.77	ABCDEFGHIJKL	122	5.4	stuvwxyzABCDEF
	49	18.73	DEFGHIJK	49	16.73	BCDEFGHIJKLM	85	5.4	stuvwxyzABCDEF
	142	18.63	EFGHIJKL	125	16.71	CDEFGHIJKLM	57	5.39	stuvwxyzABCDEFG
	60	18.62	EFGHIJKL	24	16.67	DEFGHIJKLMN	18	5.37	tuvwxyzABCDEFGH
	157	18.59	FGHIJKLM	142	16.66	DEFGHIJKLMNO	24	5.37	tuvwxyzABCDEFGH
	56	18.59	FGHIJKLM	4	16.65	DEFGHIJKLMNOP	112	5.36	uvwxyzABCDEFGHI
	8	18.58	FGHIJKLM	157	16.64	DEFGHIJKLMNOPQ	47	5.36	uvwxyzABCDEFGHI
	162	18.52	GHIJKLMN	100	16.63	EFGHIJKLMNOPQ	162	5.35	vwxyzABCDEFGHIJ
	4	18.5	GHIJKLMN	56	16.61	FGHIJKLMNOPQR	144	5.34	vwxyzABCDEFGHIJK
	59	18.5	GHIJKLMN	76	16.59	FGHIJKLMNOPQRS	157	5.34	vwxyzABCDEFGHIJK
	103	18.4	HIJKLMNO	103	16.56	GHIJKLMNOPQRS	63	5.34	vwxyzABCDEFGHIJK
	42	18.29	IJKLMNOP	59	16.56	GHIJKLMNOPQRS	138	5.33	wxyzABCDEFGHIJK
	99	18.19	JKLMNOPQ	42	16.51	HIJKLMNOPQRST	9	5.33	wxyzABCDEFGHIJK
	115	18.18	JKLMNOPQ	60	16.51	HIJKLMNOPQRST	103	5.31	xyzABCDEFGHIJKL
	138	18.17	JKLMNOPQ	144	16.49	IJKLMNOPQRSTU	36	5.31	xyzABCDEFGHIJKL
	139	18.13	KLMNOPQ	138	16.46	JKLMNOPQRSTUV	59	5.31	xyzABCDEFGHIJKL
	144	18.13	KLMNOPQ	82	16.42	KLMNOPQRSTUVW	71	5.31	xyzABCDEFGHIJKL
	9	18.13	KLMNOPQ	139	16.38	LMNOPQRSTUVWX	115	5.31	yzABCDEFGHIJKL
	82	18.09	LMNOPQR	148	16.38	LMNOPQRSTUVWX	139	5.31	yzABCDEFGHIJKL
	105	18.08	LMNOPQRS	105	16.37	MNOPQRSTUVWXY	82	5.31	yzABCDEFGHIJKL
	76	18.08	LMNOPQRS	81	16.36	MNOPQRSTUVWXY	125	5.3	zABCDEFGHIJKLM
	81	18.01	MNOPQRST	88	16.31	NOPQRSTUVWXYZ	137	5.3	zABCDEFGHIJKLM
	63	18	MNOPQRST	116	16.26	OPQRSTUVWXYZ1	56	5.3	zABCDEFGHIJKLM
	121	17.98	NOPQRST	115	16.25	PQRSTUVWXYZ1	60	5.3	zABCDEFGHIJKLM
	148	17.86	OPQRSTU	150	16.25	PQRSTUVWXYZ1	26	5.29	zABCDEFGHIJKLMN
	110	17.79	PQRSTUV	63	16.24	QRSTUVWXYZ1	76	5.28	zABCDEFGHIJKLMNO
	88	17.79	PQRSTUV	110	16.22	RSTUVWXYZ12	88	5.28	zABCDEFGHIJKLMNO
	149	17.76	PQRSTUV	26	16.22	RSTUVWXYZ12	148	5.27	ABCDEFGHIJKLMNOP
	26	17.76	PQRSTUV	149	16.21	RSTUVWXYZ12	150	5.27	ABCDEFGHIJKLMNOP
	87	17.74	PQRSTUVW	137	16.2	STUVWXYZ12	81	5.27	ABCDEFGHIJKLMNOP
	125	17.69	QRSTUVW	9	16.14	TUVWXYZ123	110	5.26	BCDEFGHIJKLMNOPQ
	150	17.67	QRSTUVW	21	16.12	TUVWXYZ1234	120	5.26	BCDEFGHIJKLMNOPQ
	137	17.65	QRSTUVW	18	16.11	TUVWXYZ12345	118	5.25	CDEFGHIJKLMNOPQ
	120	17.64	QRSTUVW	99	16.11	TUVWXYZ12345	131	5.24	CDEFGHIJKLMNOPQR
	106	17.51	RSTUVWX	118	16.1	UVWXYZ12345	105	5.22	DEFGHIJKLMNOPQRS
	21	17.49	STUVWX	106	16.09	UVWXYZ123456	87	5.22	DEFGHIJKLMNOPQRS
	118	17.45	TUVWXY	75	16.06	VWXYZ1234567	99	5.22	DEFGHIJKLMNOPQRS
	98	17.33	UVWXYZ	69	16.04	WXYZ12345678	19	5.21	EFGHIJKLMNOPQRST
	12	17.32	UVWXYZ1	121	16	XYZ12345678	128	5.2	FGHIJKLMNOPQRSTU
	71	17.3	UVWXYZ12	126	16	XYZ12345678	73	5.2	FGHIJKLMNOPQRSTU
	131	17.19	VWXYZ123	128	15.99	XYZ12345678	12	5.19	FGHIJKLMNOPQRSTUV
	75	17.15	WXYZ1234	163	15.98	YZ12345678	17	5.19	FGHIJKLMNOPQRSTUV
	126	16.95	XYZ12345	120	15.96	Z12345678	21	5.19	FGHIJKLMNOPQRSTUV
	11	16.93	XYZ123456	87	15.95	Z12345678	106	5.18	GHIJKLMNOPQRSTUV
	18	16.92	XYZ123456	80	15.89	123456789	121	5.16	HIJKLMNOPQRSTUV
	128	16.89	YZ1234567	71	15.85	23456789	127	5.15	IJKLMNOPQRSTUV
	80	16.83	Z12345678	25	15.81	3456789	126	5.14	JKLMNOPQRSTUV
	25	16.76	Z123456789	19	15.79	3456789.+	116	5.13	KLMNOPQRSTUVW
	78	16.72	123456789	127	15.76	3456789.+-	98	5.13	KLMNOPQRSTUVW
	94	16.71	23456789	78	15.74	456789.+-*	107	5.11	LMNOPQRSTUVWX
	107	16.7	23456789	12	15.73	456789.+-*	29	5.11	LMNOPQRSTUVWX
	127	16.7	23456789	152	15.72	56789.+-*	75	5.11	LMNOPQRSTUVWX
	17	16.68	3456789	98	15.72	56789.+-*	25	5.1	LMNOPQRSTUVWXY
	152	16.67	3456789	131	15.7	6789.+-*	80	5.1	LMNOPQRSTUVWXY
	73	16.66	3456789	77	15.7	6789.+-*	94	5.1	LMNOPQRSTUVWXY
	163	16.65	3456789	79	15.68	789.+-*	149	5.09	MNOPQRSTUVWXYZ
	129	16.64	3456789	28	15.66	89.+-*/	152	5.08	NOPQRSTUVWXYZ1
	70	16.64	3456789	70	15.65	89.+-*/	69	5.08	NOPQRSTUVWXYZ1
	29	16.58	456789.+	17	15.53	9.+-*/#	79	5.07	OPQRSTUVWXYZ12
	69	16.58	456789.+	11	15.52	9.+-*/#	129	5.06	PQRSTUVWXYZ123
	93	16.57	456789.+	73	15.51	9.+-*/#	16	5.06	PQRSTUVWXYZ123
	13	16.56	456789.+	16	15.5	9.+-*/#	70	5.06	PQRSTUVWXYZ123
	95	16.55	56789.+-	29	15.48	.+-*/#$	28	5.05	QRSTUVWXYZ1234
	28	16.44	56789.+-*	93	15.47	.+-*/#$%	93	5.05	QRSTUVWXYZ1234
	79	16.43	56789.+-*	94	15.47	.+-*/#$%	11	5.03	RSTUVWXYZ12345
	19	16.36	56789.+-*/	107	15.46	.+-*/#$%&	95	5.03	RSTUVWXYZ12345
	77	16.34	6789.+-*/	129	15.45	.+-*/#$%&	141	5.02	STUVWXYZ12345
	130	16.31	789.+-*/#	6	15.45	.+-*/#$%&	5	5.02	STUVWXYZ12345
	116	16.26	89.+-*/#	130	15.4	+-*/#$%&^	77	5.02	STUVWXYZ12345
	6	16.18	9.+-*/#	13	15.37	-*/#$%&^	130	5	TUVWXYZ123456
	58	16.12	.+-*/#	95	15.37	-*/#$%&^	78	4.99	UVWXYZ1234567
	16	15.99	+-*/#$	111	15.36	*/#$%&^[	13	4.98	VWXYZ12345678
	1	15.96	-*/#$	141	15.28	/#$%&^[]	58	4.98	VWXYZ12345678
	111	15.92	*/#$%	58	15.21	#$%&^[]:	104	4.93	WXYZ123456789
	104	15.86	*/#$%&	33	15.1	$%&^[]:@	111	4.93	WXYZ123456789
	5	15.82	/#$%&	1	15.08	%&^[]:@	6	4.93	WXYZ123456789
	141	15.73	#$%&^	104	15.07	&^[]:@	97	4.91	XYZ123456789
	96	15.46	$%&^[	5	15.05	^[]:@;	1	4.9	YZ123456789.
	31	15.41	$%&^[]	96	14.97	[]:@;_	96	4.9	YZ123456789.
	33	15.34	%&^[]:	117	14.91	]:@;_?	132	4.89	Z123456789.
	123	15.33	%&^[]:	31	14.89	]:@;_?!	31	4.89	Z123456789.
	133	15.3	&^[]:@	113	14.84	:@;_?!=	7	4.89	Z123456789.
	134	15.21	^[]:@;	97	14.83	:@;_?!=#	3	4.88	123456789.+
	97	15.2	^[]:@;	43	14.81	@;_?!=#	43	4.88	123456789.+
	132	15.18	^[]:@;	123	14.78	@;_?!=#	117	4.87	23456789.+
	43	15.15	^[]:@;	134	14.77	@;_?!=#	33	4.87	23456789.+
	135	15.05	[]:@;	133	14.76	@;_?!=#	90	4.87	23456789.+
	117	15.04	[]:@;	32	14.76	@;_?!=#	101	4.86	3456789.+
	101	15.01	[]:@;	132	14.75	@;_?!=#	91	4.86	3456789.+
	3	14.96	[]:@;_	3	14.74	@;_?!=#	134	4.85	456789.+
	32	14.96	[]:@;_	101	14.72	@;_?!=#	32	4.85	456789.+
	34	14.82	]:@;_?	135	14.66	;_?!=#	123	4.83	56789.+
	102	14.81	:@;_?	102	14.62	_?!=#	48	4.83	56789.+
	7	14.77	:@;_?	7	14.62	_?!=#	133	4.81	6789.+-
	90	14.71	@;_?!	124	14.61	_?!=#	34	4.81	6789.+-
	91	14.63	;_?!	90	14.57	?!=#	135	4.8	6789.+-
	48	14.37	_?!=	34	14.56	?!=#	102	4.79	789.+-
	124	14.24	?!=#	91	14.5	!=#	89	4.78	89.+-
	89	14.16	!=#	46	14.45	=#	124	4.74	9.+-
	113	14.15	!=#	48	14.44	#	113	4.69	.+-
	46	14.15	!=#	89	14.28		2	4.67	+-
	45	13.92	=#	45	14.09		46	4.67	+-
	2	13.67	#	2	14.08		45	4.6	-
	Supplementary table 8B. Tukey HSD assigned different alpha numeric values showing the significant difference between soybean genotypes.
	Genotypes	W	groups	Genotypes	LWR	groups	Genotypes	CS	groups
	163	5.62	a	18	1.3	a	1	0.89	a
	114	5.15	b	153	1.27	ab	107	0.89	a
	119	5.12	bc	17	1.27	ab	11	0.89	a
	37	5.09	bcd	7	1.27	ab	12	0.89	a
	54	5.06	bcde	71	1.27	ab	121	0.89	a
	67	5.02	bcdef	73	1.27	ab	123	0.89	a
	35	5	bcdefg	19	1.26	abc	13	0.89	a
	160	4.97	cdefgh	48	1.26	abc	133	0.89	a
	53	4.95	cdefghi	89	1.26	abc	135	0.89	a
	83	4.95	cdefghi	90	1.26	abc	34	0.89	a
	92	4.93	defghij	91	1.26	abc	45	0.89	a
	159	4.92	defghijk	160	1.25	bcd	94	0.89	a
	44	4.92	defghijk	4	1.25	bcd	95	0.89	a
	151	4.91	efghijkl	5	1.25	bcd	98	0.89	a
	109	4.9	efghijklm	127	1.23	bcde	99	0.89	a
	136	4.9	efghijklm	128	1.23	bcde	100	0.88	ab
	161	4.89	efghijklmn	131	1.23	bcde	101	0.88	ab
	52	4.89	efghijklmn	14	1.23	bcde	102	0.88	ab
	62	4.89	efghijklmn	2	1.23	bcde	104	0.88	ab
	55	4.88	fghijklmno	10	1.22	bcdef	115	0.88	ab
	112	4.86	fghijklmnop	141	1.22	bcdef	120	0.88	ab
	155	4.86	fghijklmnop	29	1.22	bcdef	129	0.88	ab
	156	4.85	fghijklmnop	3	1.22	bcdef	131	0.88	ab
	41	4.85	fghijklmnop	42	1.22	bcdef	132	0.88	ab
	86	4.85	fghijklmnop	63	1.22	bcdef	134	0.88	ab
	140	4.84	ghijklmnopq	97	1.22	bcdef	17	0.88	ab
	147	4.84	ghijklmnopq	101	1.21	cdefg	2	0.88	ab
	40	4.84	ghijklmnopq	107	1.21	cdefg	29	0.88	ab
	39	4.83	ghijklmnopqr	116	1.21	cdefg	3	0.88	ab
	36	4.82	hijklmnopqr	120	1.21	cdefg	31	0.88	ab
	164	4.81	hijklmnopqr	125	1.21	cdefg	43	0.88	ab
	38	4.81	hijklmnopqr	132	1.21	cdefg	5	0.88	ab
	74	4.79	ijklmnopqrs	16	1.21	cdefg	58	0.88	ab
	20	4.78	ijklmnopqrst	161	1.21	cdefg	73	0.88	ab
	84	4.78	ijklmnopqrst	32	1.21	cdefg	87	0.88	ab
	143	4.77	jklmnopqrstu	43	1.21	cdefg	89	0.88	ab
	108	4.76	jklmnopqrstuv	49	1.21	cdefg	9	0.88	ab
	51	4.76	jklmnopqrstuv	61	1.21	cdefg	90	0.88	ab
	66	4.76	jklmnopqrstuv	64	1.21	cdefg	91	0.88	ab
	27	4.75	klmnopqrstuvw	65	1.21	cdefg	93	0.88	ab
	57	4.75	klmnopqrstuvw	8	1.21	cdefg	96	0.88	ab
	68	4.74	lmnopqrstuvwx	9	1.21	cdefg	97	0.88	ab
	122	4.72	mnopqrstuvwx	102	1.2	defgh	122	0.87	abc
	14	4.72	mnopqrstuvwx	12	1.2	defgh	130	0.87	abc
	61	4.72	mnopqrstuvwx	124	1.2	defgh	32	0.87	abc
	10	4.71	nopqrstuvwxy	134	1.2	defgh	48	0.87	abc
	154	4.7	opqrstuvwxyz	143	1.2	defgh	7	0.87	abc
	23	4.69	pqrstuvwxyzA	155	1.2	defgh	71	0.87	abc
	47	4.68	pqrstuvwxyzA	34	1.2	defgh	105	0.86	abcd
	65	4.68	pqrstuvwxyzA	72	1.2	defgh	106	0.86	abcd
	149	4.66	qrstuvwxyzAB	94	1.2	defgh	108	0.86	abcd
	22	4.66	qrstuvwxyzAB	113	1.2	efghi	109	0.86	abcd
	64	4.66	qrstuvwxyzAB	117	1.2	efghi	110	0.86	abcd
	146	4.65	rstuvwxyzABC	118	1.2	efghi	112	0.86	abcd
	15	4.65	rstuvwxyzABC	126	1.2	efghi	114	0.86	abcd
	50	4.65	rstuvwxyzABC	129	1.2	efghi	117	0.86	abcd
	145	4.62	stuvwxyzABCD	137	1.2	efghi	119	0.86	abcd
	56	4.62	stuvwxyzABCD	138	1.2	efghi	136	0.86	abcd
	60	4.62	stuvwxyzABCD	142	1.2	efghi	139	0.86	abcd
	24	4.61	tuvwxyzABCD	144	1.2	efghi	147	0.86	abcd
	30	4.61	tuvwxyzABCD	15	1.2	efghi	151	0.86	abcd
	85	4.61	tuvwxyzABCD	154	1.2	efghi	156	0.86	abcd
	157	4.6	uvwxyzABCDE	158	1.2	efghi	33	0.86	abcd
	162	4.6	uvwxyzABCDE	163	1.2	efghi	35	0.86	abcd
	59	4.6	uvwxyzABCDE	164	1.2	efghi	37	0.86	abcd
	100	4.59	vwxyzABCDEF	26	1.2	efghi	44	0.86	abcd
	103	4.59	vwxyzABCDEF	30	1.2	efghi	46	0.86	abcd
	158	4.58	wxyzABCDEF	31	1.2	efghi	50	0.86	abcd
	76	4.58	wxyzABCDEF	58	1.2	efghi	51	0.86	abcd
	105	4.57	xyzABCDEFG	62	1.2	efghi	55	0.86	abcd
	72	4.54	yzABCDEFGH	69	1.2	efghi	56	0.86	abcd
	142	4.53	zABCDEFGHI	87	1.2	efghi	57	0.86	abcd
	121	4.52	ABCDEFGHIJ	96	1.2	efghi	59	0.86	abcd
	139	4.5	BCDEFGHIJK	104	1.19	fghij	6	0.86	abcd
	49	4.5	BCDEFGHIJK	115	1.19	fghij	60	0.86	abcd
	8	4.5	BCDEFGHIJK	135	1.19	fghij	63	0.86	abcd
	81	4.5	BCDEFGHIJK	140	1.19	fghij	68	0.86	abcd
	82	4.5	BCDEFGHIJK	146	1.19	fghij	70	0.86	abcd
	110	4.49	BCDEFGHIJK	150	1.19	fghij	83	0.86	abcd
	148	4.49	BCDEFGHIJK	22	1.19	fghij	84	0.86	abcd
	99	4.49	BCDEFGHIJK	33	1.19	fghij	86	0.86	abcd
	138	4.48	CDEFGHIJKL	46	1.19	fghij	10	0.85	bcde
	144	4.48	CDEFGHIJKL	67	1.19	fghij	103	0.85	bcde
	153	4.48	CDEFGHIJKL	79	1.19	fghij	111	0.85	bcde
	115	4.47	DEFGHIJKLM	88	1.19	fghij	118	0.85	bcde
	21	4.46	DEFGHIJKLMN	93	1.19	fghij	124	0.85	bcde
	75	4.46	DEFGHIJKLMN	95	1.19	fghij	126	0.85	bcde
	78	4.46	DEFGHIJKLMN	100	1.18	ghijk	127	0.85	bcde
	88	4.46	DEFGHIJKLMN	123	1.18	ghijk	128	0.85	bcde
	106	4.45	DEFGHIJKLMNO	130	1.18	ghijk	137	0.85	bcde
	150	4.45	DEFGHIJKLMNO	136	1.18	ghijk	138	0.85	bcde
	26	4.43	EFGHIJKLMNOP	139	1.18	ghijk	140	0.85	bcde
	42	4.42	FGHIJKLMNOPQ	145	1.18	ghijk	141	0.85	bcde
	137	4.4	GHIJKLMNOPQR	148	1.18	ghijk	142	0.85	bcde
	4	4.39	HIJKLMNOPQRS	159	1.18	ghijk	144	0.85	bcde
	80	4.38	HIJKLMNOPQRST	23	1.18	ghijk	145	0.85	bcde
	9	4.38	HIJKLMNOPQRST	25	1.18	ghijk	146	0.85	bcde
	118	4.37	HIJKLMNOPQRSTU	28	1.18	ghijk	149	0.85	bcde
	125	4.37	HIJKLMNOPQRSTU	45	1.18	ghijk	15	0.85	bcde
	152	4.37	HIJKLMNOPQRSTU	70	1.18	ghijk	150	0.85	bcde
	63	4.37	HIJKLMNOPQRSTU	74	1.18	ghijk	152	0.85	bcde
	87	4.37	HIJKLMNOPQRSTU	77	1.18	ghijk	153	0.85	bcde
	98	4.36	IJKLMNOPQRSTU	82	1.18	ghijk	154	0.85	bcde
	11	4.35	JKLMNOPQRSTUV	85	1.18	ghijk	157	0.85	bcde
	6	4.34	KLMNOPQRSTUVW	98	1.18	ghijk	159	0.85	bcde
	120	4.33	KLMNOPQRSTUVW	106	1.17	hijkl	161	0.85	bcde
	25	4.33	KLMNOPQRSTUVW	110	1.17	hijkl	164	0.85	bcde
	70	4.31	LMNOPQRSTUVWX	111	1.17	hijkl	20	0.85	bcde
	126	4.3	MNOPQRSTUVWXY	13	1.17	hijkl	21	0.85	bcde
	28	4.3	MNOPQRSTUVWXY	133	1.17	hijkl	22	0.85	bcde
	12	4.29	NOPQRSTUVWXYZ	152	1.17	hijkl	23	0.85	bcde
	77	4.29	NOPQRSTUVWXYZ	156	1.17	hijkl	24	0.85	bcde
	13	4.28	NOPQRSTUVWXYZ1	162	1.17	hijkl	25	0.85	bcde
	79	4.27	OPQRSTUVWXYZ12	20	1.17	hijkl	26	0.85	bcde
	69	4.25	PQRSTUVWXYZ123	21	1.17	hijkl	27	0.85	bcde
	93	4.25	PQRSTUVWXYZ123	24	1.17	hijkl	28	0.85	bcde
	116	4.24	QRSTUVWXYZ1234	27	1.17	hijkl	36	0.85	bcde
	129	4.24	QRSTUVWXYZ1234	44	1.17	hijkl	38	0.85	bcde
	1	4.23	RSTUVWXYZ1234	50	1.17	hijkl	39	0.85	bcde
	130	4.23	RSTUVWXYZ1234	80	1.17	hijkl	40	0.85	bcde
	95	4.23	RSTUVWXYZ1234	81	1.17	hijkl	41	0.85	bcde
	131	4.22	STUVWXYZ12345	99	1.17	hijkl	42	0.85	bcde
	94	4.22	STUVWXYZ12345	1	1.16	ijklm	47	0.85	bcde
	111	4.21	TUVWXYZ123456	103	1.16	ijklm	52	0.85	bcde
	107	4.2	UVWXYZ123456	11	1.16	ijklm	53	0.85	bcde
	128	4.2	UVWXYZ123456	157	1.16	ijklm	54	0.85	bcde
	71	4.2	UVWXYZ123456	39	1.16	ijklm	62	0.85	bcde
	127	4.18	VWXYZ1234567	40	1.16	ijklm	64	0.85	bcde
	29	4.18	VWXYZ1234567	41	1.16	ijklm	65	0.85	bcde
	16	4.17	WXYZ12345678	52	1.16	ijklm	66	0.85	bcde
	58	4.17	WXYZ12345678	59	1.16	ijklm	67	0.85	bcde
	104	4.15	XYZ123456789	66	1.16	ijklm	72	0.85	bcde
	18	4.14	XYZ123456789.	76	1.16	ijklm	74	0.85	bcde
	19	4.14	XYZ123456789.	84	1.16	ijklm	78	0.85	bcde
	73	4.13	YZ123456789.	105	1.15	jklmn	80	0.85	bcde
	17	4.12	Z123456789.	108	1.15	jklmn	81	0.85	bcde
	133	4.11	123456789.+	109	1.15	jklmn	82	0.85	bcde
	123	4.1	23456789.+-	122	1.15	jklmn	85	0.85	bcde
	141	4.1	23456789.+-	35	1.15	jklmn	88	0.85	bcde
	33	4.1	23456789.+-	38	1.15	jklmn	92	0.85	bcde
	117	4.08	3456789.+-*	47	1.15	jklmn	14	0.84	cde
	96	4.08	3456789.+-*	51	1.15	jklmn	143	0.84	cde
	31	4.07	456789.+-*	53	1.15	jklmn	148	0.84	cde
	135	4.05	56789.+-*/	54	1.15	jklmn	155	0.84	cde
	5	4.04	6789.+-*/	56	1.15	jklmn	158	0.84	cde
	134	4.02	789.+-*/#	60	1.15	jklmn	16	0.84	cde
	132	4	89.+-*/#	68	1.15	jklmn	160	0.84	cde
	43	4	89.+-*/#	75	1.15	jklmn	163	0.84	cde
	101	3.99	9.+-*/#$	86	1.15	jklmn	30	0.84	cde
	32	3.99	9.+-*/#$	121	1.14	klmno	4	0.84	cde
	34	3.99	9.+-*/#$	55	1.14	klmno	49	0.84	cde
	97	3.99	9.+-*/#$	57	1.14	klmno	61	0.84	cde
	102	3.98	9.+-*/#$	6	1.14	klmno	75	0.84	cde
	3	3.97	.+-*/#$%	92	1.14	klmno	77	0.84	cde
	113	3.93	+-*/#$%	119	1.13	lmno	79	0.84	cde
	46	3.93	+-*/#$%	147	1.13	lmno	8	0.84	cde
	45	3.92	-*/#$%	151	1.13	lmno	162	0.83	de
	124	3.91	*/#$%	83	1.13	lmno	18	0.83	de
	7	3.88	/#$%	114	1.12	mno	19	0.83	de
	90	3.88	/#$%	37	1.12	mno	76	0.83	de
	91	3.88	/#$%	78	1.12	mno	113	0.82	ef
	48	3.84	#$%	112	1.11	no	125	0.82	ef
	89	3.81	$%	36	1.11	no	69	0.82	ef
	2	3.79	%	149	1.1	o	116	0.79	f
	Supplementary table 8C. Tukey HSD assigned different alpha numeric values showing the significant difference between soybean genotypes. DS distance between IS and CG (DS) and SW hundred seed weight.
	Genotypes	DS	groups	Genotypes	SW	groups
	163	0.55	A	160	9.24	A
	18	0.41	B	119	8.81	B
	14	0.4	B	161	8.61	Bc
	160	0.4	B	54	8.59	Bc
	154	0.37	c	67	8.52	Cd
	22	0.37	c	44	8.47	Cd
	155	0.36	cd	114	8.45	Cde
	49	0.36	cd	53	8.38	Cde
	79	0.36	cd	159	8.35	Cdef
	153	0.35	de	14	8.28	Defg
	16	0.35	de	37	8.28	Defg
	161	0.35	de	62	8.28	defg
	19	0.35	de	164	8.27	defg
	40	0.35	de	136	8.26	defgh
	41	0.35	de	155	8.19	efghi
	47	0.35	de	83	8.09	fghij
	61	0.35	de	140	8.07	ghij
	8	0.35	de	92	8	hij
	109	0.34	ef	143	7.98	ij
	116	0.34	ef	20	7.98	ij
	20	0.34	ef	35	7.98	ij
	30	0.34	ef	52	7.98	ij
	35	0.34	ef	109	7.91	jk
	4	0.34	ef	10	7.88	jk
	50	0.34	ef	156	7.68	kl
	54	0.34	ef	74	7.68	kl
	62	0.34	ef	40	7.58	lm
	64	0.34	ef	61	7.58	lm
	143	0.33	fg	100	7.51	lmn
	24	0.33	fg	151	7.48	lmno
	25	0.33	fg	23	7.48	lmno
	28	0.33	fg	27	7.48	lmno
	42	0.33	fg	65	7.48	lmno
	57	0.33	fg	86	7.48	lmno
	65	0.33	fg	50	7.38	mnop
	66	0.33	fg	55	7.38	mnop
	72	0.33	fg	154	7.37	mnopq
	76	0.33	fg	147	7.36	mnopqr
	80	0.33	fg	84	7.36	mnopqr
	86	0.33	fg	122	7.31	mnopqrs
	92	0.33	fg	36	7.28	nopqrs
	10	0.32	gh	64	7.28	nopqrs
	110	0.32	gh	108	7.22	opqrst
	117	0.32	gh	22	7.18	pqrst
	118	0.32	gh	38	7.18	pqrst
	122	0.32	gh	47	7.18	pqrst
	127	0.32	gh	9	7.18	pqrst
	138	0.32	gh	153	7.14	pqrstu
	151	0.32	gh	99	7.14	pqrstu
	162	0.32	gh	146	7.11	qrstuv
	164	0.32	gh	112	7.1	rstuvw
	23	0.32	gh	30	7.08	stuvw
	52	0.32	gh	41	7.08	stuvw
	56	0.32	gh	66	7.08	stuvw
	106	0.31	hi	145	7.06	stuvwx
	114	0.31	hi	24	6.98	tuvwxy
	119	0.31	hi	39	6.98	tuvwxy
	126	0.31	hi	4	6.98	tuvwxy
	128	0.31	hi	49	6.98	tuvwxy
	137	0.31	hi	121	6.9	uvwxyz
	139	0.31	hi	15	6.88	uvwxyz
	140	0.31	hi	57	6.88	uvwxyz
	142	0.31	hi	60	6.88	uvwxyz
	144	0.31	hi	63	6.88	uvwxyz
	147	0.31	hi	85	6.86	vwxyz
	148	0.31	hi	87	6.84	vwxyzA
	149	0.31	hi	115	6.83	wxyzA
	15	0.31	hi	72	6.79	xyzAB
	156	0.31	hi	12	6.78	yzAB
	157	0.31	hi	59	6.78	yzAB
	158	0.31	hi	120	6.73	yzABC
	159	0.31	hi	125	6.72	yzABCD
	21	0.31	hi	158	6.72	yzABCD
	26	0.31	hi	13	6.68	zABCDE
	27	0.31	hi	51	6.68	zABCDE
	44	0.31	hi	56	6.68	zABCDE
	55	0.31	hi	68	6.68	zABCDE
	67	0.31	hi	157	6.66	zABCDE
	74	0.31	hi	98	6.66	zABCDE
	75	0.31	hi	142	6.64	zABCDEF
	81	0.31	hi	105	6.58	ABCDEFG
	82	0.31	hi	139	6.56	BCDEFGH
	103	0.3	ij	138	6.54	BCDEFGHI
	105	0.3	ij	103	6.53	BCDEFGHIJ
	113	0.3	ij	131	6.51	CDEFGHIJ
	120	0.3	ij	81	6.51	CDEFGHIJ
	125	0.3	ij	162	6.5	CDEFGHIJ
	141	0.3	ij	11	6.48	CDEFGHIJK
	146	0.3	ij	26	6.48	CDEFGHIJK
	17	0.3	ij	8	6.48	CDEFGHIJK
	33	0.3	ij	144	6.47	CDEFGHIJKL
	36	0.3	ij	82	6.46	DEFGHIJKL
	38	0.3	ij	107	6.44	EFGHIJKLM
	53	0.3	ij	128	6.42	EFGHIJKLMN
	59	0.3	ij	94	6.42	EFGHIJKLMN
	60	0.3	ij	95	6.42	EFGHIJKLMN
	68	0.3	ij	29	6.38	FGHIJKLMNO
	69	0.3	ij	69	6.38	FGHIJKLMNO
	83	0.3	ij	71	6.36	GHIJKLMNO
	84	0.3	ij	126	6.34	GHIJKLMNOP
	85	0.3	ij	129	6.33	GHIJKLMNOPQ
	100	0.29	jk	106	6.3	HIJKLMNOPQ
	108	0.29	jk	88	6.29	HIJKLMNOPQ
	111	0.29	jk	127	6.28	IJKLMNOPQ
	152	0.29	jk	42	6.28	IJKLMNOPQ
	39	0.29	jk	5	6.28	IJKLMNOPQ
	51	0.29	jk	148	6.27	IJKLMNOPQR
	73	0.29	jk	93	6.26	JKLMNOPQR
	112	0.28	kl	110	6.22	KLMNOPQRS
	115	0.28	kl	118	6.21	LMNOPQRST
	134	0.28	kl	76	6.21	LMNOPQRST
	136	0.28	kl	1	6.18	MNOPQRSTU
	150	0.28	kl	21	6.18	MNOPQRSTU
	29	0.28	kl	150	6.17	NOPQRSTU
	6	0.28	kl	73	6.17	NOPQRSTU
	63	0.28	kl	137	6.16	NOPQRSTUV
	7	0.28	kl	130	6.13	OPQRSTUV
	71	0.28	kl	58	6.08	PQRSTUVW
	77	0.28	kl	104	6.07	QRSTUVW
	78	0.28	kl	149	6.07	QRSTUVW
	88	0.28	kl	70	6.01	RSTUVWX
	98	0.28	kl	17	5.98	STUVWX
	37	0.27	lm	25	5.98	STUVWX
	70	0.27	lm	31	5.98	STUVWX
	9	0.27	lm	75	5.94	TUVWXY
	1	0.26	mn	134	5.93	UVWXY
	11	0.26	mn	96	5.93	UVWXY
	145	0.26	mn	123	5.91	UVWXY
	2	0.26	mn	133	5.91	UVWXY
	32	0.26	mn	111	5.89	VWXY
	99	0.26	mn	80	5.83	WXYZ
	124	0.25	no	135	5.82	WXYZ
	129	0.25	no	97	5.82	WXYZ
	13	0.25	no	77	5.81	WXYZ
	131	0.25	no	3	5.78	XYZ
	132	0.25	no	32	5.78	XYZ
	34	0.25	no	33	5.78	XYZ
	46	0.25	no	102	5.76	XYZ1
	48	0.25	no	132	5.75	XYZ1
	5	0.25	no	78	5.75	XYZ1
	93	0.25	no	101	5.71	YZ12
	101	0.24	op	28	5.68	YZ12
	102	0.24	op	34	5.68	YZ12
	12	0.24	op	6	5.68	YZ12
	121	0.24	op	79	5.68	YZ12
	123	0.24	op	90	5.61	Z123
	130	0.24	op	152	5.6	Z123
	133	0.24	op	116	5.51	1234
	135	0.24	op	141	5.51	1234
	3	0.24	op	163	5.48	2345
	58	0.24	op	18	5.48	2345
	87	0.24	op	43	5.48	2345
	90	0.24	op	7	5.48	2345
	96	0.24	op	91	5.47	2345
	104	0.23	pq	89	5.4	3456
	107	0.23	pq	46	5.38	3456
	31	0.23	pq	113	5.33	456
	43	0.23	pq	124	5.33	456
	45	0.23	pq	45	5.29	456
	91	0.23	pq	48	5.29	456
	94	0.23	pq	117	5.24	567
	95	0.23	pq	19	5.18	67
	97	0.22	qr	16	4.98	7
	89	0.21	r	2	4.98	7

## Sheet: Supp Tables 9 A B C D
	Supplementary table 9A: The group wise member (genotype) list of cluster I based on CLHCA and ALHCA.
	Genotype	AS	PL	L	W	LWR	CS	DS	SW	CLHCA	ALHCA
	1	16.06	15.03	5.01	4.24	1.16	0.89	0.26	6.32	1	1
	5	15.92	14.85	5.14	4.05	1.25	0.88	0.25	6.43	1	1
	6	16.28	15.25	5.04	4.35	1.14	0.86	0.28	5.81	1	1
	9	18.25	15.93	5.46	4.39	1.22	0.88	0.27	7.34	1	1
	11	17.04	15.32	5.15	4.36	1.16	0.89	0.26	6.63	1	1
	12	17.43	15.53	5.31	4.3	1.21	0.89	0.24	6.94	1	1
	13	16.67	15.17	5.1	4.29	1.17	0.89	0.25	6.83	1	1
	16	16.09	15.3	5.18	4.18	1.22	0.84	0.35	5.1	1	1
	17	16.79	15.33	5.31	4.13	1.3	0.9	0.3	6.12	1	1
	18	17.03	15.9	5.5	4.15	1.33	0.85	0.41	5.61	1	1
	19	16.47	15.59	5.33	4.15	1.29	0.85	0.35	5.3	1	1
	21	17.6	15.91	5.31	4.47	1.19	0.87	0.31	6.32	1	1
	25	16.38	15.6	5.22	4.34	1.2	0.87	0.33	6.12	1	1
	26	17.35	16.01	5.41	4.44	1.22	0.87	0.31	6.63	1	1
	28	16.06	15.46	5.17	4.31	1.2	0.87	0.33	5.81	1	1
	29	16.2	15.28	5.23	4.19	1.25	0.9	0.28	6.53	1	1
	42	17.87	16.45	5.46	4.43	1.25	0.87	0.33	6.43	1	1
	58	16.22	15.16	5	4.18	1.2	0.9	0.24	6.22	1	1
	63	18.12	16.19	5.36	4.38	1.23	0.88	0.28	7.04	1	1
	69	16.69	15.99	5.1	4.26	1.2	0.84	0.3	6.53	1	1
	70	16.75	15.6	5.08	4.32	1.18	0.88	0.27	6.15	1	1
	71	17.41	15.79	5.33	4.21	1.27	0.89	0.28	6.51	1	1
	73	16.77	15.46	5.22	4.14	1.27	0.9	0.29	6.31	1	1
	75	17.26	16.01	5.13	4.47	1.15	0.86	0.31	6.08	1	1
	76	17.67	16.53	5.29	4.59	1.16	0.85	0.33	6.35	1	1
	77	15.97	15.65	5.04	4.3	1.18	0.86	0.28	5.83	1	1
	78	16.34	15.69	5.01	4.47	1.12	0.87	0.28	5.77	1	1
	79	16.05	15.63	5.09	4.28	1.19	0.86	0.36	5.7	1	1
	80	16.45	15.83	5.12	4.39	1.17	0.87	0.33	5.85	1	1
	81	17.6	16.3	5.28	4.51	1.17	0.87	0.31	6.53	1	1
	82	17.68	16.36	5.32	4.51	1.18	0.87	0.31	6.48	1	1
	87	17.33	15.89	5.24	4.38	1.2	0.9	0.24	6.86	1	1
	88	17.38	16.25	5.29	4.47	1.19	0.87	0.28	6.31	1	1
	93	16.19	15.73	5.07	4.26	1.19	0.88	0.25	6.28	1	1
	94	16.33	15.73	5.12	4.23	1.21	0.89	0.23	6.44	1	1
	95	16.17	15.63	5.05	4.24	1.19	0.89	0.23	6.44	1	1
	98	16.93	15.98	5.15	4.37	1.18	0.91	0.28	6.68	1	1
	99	17.78	16.38	5.24	4.5	1.17	0.91	0.26	7.16	1	1
	104	15.5	15.32	4.94	4.16	1.19	0.9	0.23	6.09	1	1
	105	17.67	16.64	5.24	4.58	1.15	0.88	0.3	6.6	1	1
	106	17.11	16.36	5.2	4.46	1.17	0.88	0.31	6.32	1	1
	107	16.32	15.72	5.13	4.21	1.22	0.91	0.23	6.46	1	1
	110	17.38	16.49	5.27	4.5	1.17	0.88	0.32	6.24	1	1
	111	15.55	15.62	4.94	4.22	1.17	0.87	0.29	5.91	1	1
	115	18.3	16.52	5.32	4.48	1.19	0.9	0.28	6.85	1	1
	116	16.37	16.53	5.15	4.25	1.22	0.81	0.34	5.53	1	1
	118	17.56	16.37	5.26	4.38	1.2	0.87	0.32	6.23	1	1
	120	17.75	16.22	5.27	4.34	1.22	0.9	0.3	6.75	1	1
	121	18.1	16.26	5.18	4.53	1.14	0.91	0.24	6.92	1	1
	125	17.8	16.98	5.31	4.38	1.22	0.84	0.3	6.87	1	1
	126	17.06	15.94	5.16	4.31	1.2	0.87	0.31	6.49	1	1
	127	16.81	15.71	5.17	4.19	1.24	0.87	0.32	6.43	1	1
	128	17	15.93	5.22	4.21	1.24	0.87	0.31	6.57	1	1
	129	16.75	15.25	5.08	4.25	1.2	0.9	0.25	6.48	1	1
	130	16.42	15.2	5.02	4.24	1.18	0.89	0.24	6.27	1	1
	131	17.3	15.5	5.25	4.23	1.24	0.9	0.25	6.66	1	1
	137	17.76	15.99	5.31	4.41	1.2	0.83	0.31	6.3	1	1
	138	18.29	16.24	5.35	4.49	1.2	0.83	0.32	6.69	1	1
	139	18.25	16.16	5.32	4.51	1.18	0.83	0.31	6.71	1	1
	141	15.83	15.08	5.04	4.11	1.23	0.83	0.3	5.64	1	1
	144	18.25	16.27	5.36	4.49	1.2	0.83	0.31	6.62	1	1
	148	17.97	16.16	5.28	4.5	1.18	0.82	0.31	6.42	1	1
	149	17.87	16	5.11	4.68	1.1	0.83	0.31	6.21	1	1
	150	17.78	16.04	5.28	4.46	1.19	0.83	0.28	6.31	1	1
	152	16.78	15.52	5.1	4.38	1.17	0.83	0.29	5.73	1	1
	163	16.76	15.77	6.1	5.64	1.2	0.82	0.55	5.61	1	1
	Min	15.5	14.85	4.94	4.05	1.1	0.81	0.23	5.1
	MAX	18.3	16.98	6.1	5.64	1.33	0.91	0.55	7.34
	Mean	17.01	15.84	5.21	4.36	1.19	0.87	0.29	6.32
	S.D	0.75	0.45	0.16	0.2	0.04	0.02	0.04	0.43
	Supplementary table 9B: The group wise member (genotype) list of cluster II based on CLHCA and ALHCA.
	Genotype	AS	PL	L	W	LWR	CS	DS	SW	CLHCA	ALHCA
	2	13.76	14.03	4.78	3.8	1.24	0.88	0.26	5.1	2	2
	3	15.06	14.69	4.99	3.98	1.23	0.88	0.24	5.92	2	2
	7	14.86	14.43	5	3.89	1.27	0.87	0.28	5.61	2	2
	31	15.06	14.7	5	4.08	1.22	0.9	0.23	6.12	2	2
	32	14.62	14.57	4.96	4	1.24	0.89	0.26	5.92	2	2
	33	14.99	14.9	4.98	4.11	1.21	0.88	0.3	5.92	2	2
	34	14.48	14.37	4.92	4	1.23	0.91	0.25	5.81	2	2
	43	14.81	14.76	4.89	4.01	1.24	0.9	0.23	5.61	2	2
	45	13.6	14.04	4.61	3.93	1.2	0.91	0.23	5.41	2	2
	46	13.83	14.4	4.69	3.94	1.21	0.88	0.25	5.51	2	2
	48	14.04	14.39	4.84	3.85	1.29	0.89	0.25	5.41	2	2
	89	13.83	14.23	4.79	3.82	1.26	0.9	0.21	5.42	2	2
	90	14.37	14.52	4.88	3.89	1.26	0.9	0.24	5.63	2	2
	91	14.29	14.74	4.87	3.89	1.26	0.9	0.23	5.49	2	2
	96	15.11	15.22	4.91	4.09	1.2	0.88	0.24	5.95	2	2
	97	14.85	15.08	4.92	4	1.23	0.88	0.22	5.84	2	2
	101	14.67	14.96	4.87	4	1.22	0.9	0.24	5.73	2	2
	102	14.47	14.86	4.8	3.99	1.21	0.9	0.24	5.78	2	2
	113	14.24	15.09	4.71	3.94	1.2	0.84	0.3	5.35	2	2
	117	15.14	15.16	4.88	4.09	1.2	0.88	0.32	5.25	2	2
	123	15.43	15.02	4.84	4.11	1.18	0.91	0.24	6.05	2	2
	124	14.33	14.85	4.75	3.92	1.21	0.87	0.25	5.46	2	2
	132	15.28	14.56	4.9	4.01	1.22	0.9	0.25	5.89	2	2
	133	15.4	14.57	4.82	4.12	1.17	0.91	0.24	6.05	2	2
	134	15.31	14.58	4.86	4.03	1.21	0.88	0.28	6.07	2	2
	135	15.15	14.47	4.81	4.06	1.19	0.89	0.24	5.96	2	2
	Min	13.6	14.03	4.61	3.8	1.17	0.84	0.21	5.1
	MAX	15.43	15.22	5	4.12	1.29	0.91	0.32	6.12
	Mean	14.65	14.66	4.86	3.98	1.22	0.89	0.25	5.7
	S.D	0.53	0.32	0.1	0.09	0.03	0.02	0.03	0.28
	Supplementary table 9C: The group wise member (genotype) list of cluster III based on CLHCA and ALHCA.
	Genotype	AS	PL	L	W	LWR	CS	DS	SW	CLHCA	ALHCA
	4	18.62	16.59	5.61	4.4	1.25	0.84	0.34	7.14	3	3
	8	18.7	16.56	5.6	4.51	1.22	0.84	0.35	6.63	3	3
	15	19.89	16.89	5.7	4.67	1.2	0.85	0.31	7.04	3	3
	20	20.46	17.13	5.71	4.79	1.19	0.87	0.34	8.16	3	3
	22	19.08	16.88	5.64	4.68	1.21	0.87	0.37	7.34	3	3
	23	19.2	16.92	5.64	4.71	1.2	0.87	0.32	7.65	3	3
	24	18.31	16.45	5.5	4.62	1.19	0.87	0.33	7.14	3	3
	27	19.33	17	5.67	4.76	1.19	0.87	0.31	7.65	3	3
	30	18.85	16.81	5.66	4.62	1.22	0.86	0.34	7.24	3	3
	36	18.71	16.66	5.44	4.83	1.13	0.87	0.3	7.45	3	3
	38	19.65	17.05	5.55	4.82	1.17	0.87	0.3	7.2	3	3
	39	20.01	17.19	5.6	4.84	1.18	0.87	0.29	7	3	3
	40	20.03	17.23	5.61	4.85	1.18	0.87	0.35	7.75	3	3
	41	20.04	17.4	5.62	4.86	1.18	0.87	0.35	7.24	3	3
	47	18.6	16.76	5.38	4.7	1.17	0.87	0.35	7.34	3	3
	49	18.3	16.67	5.46	4.51	1.24	0.86	0.36	7.14	3	3
	50	18.76	16.81	5.45	4.67	1.19	0.88	0.34	7.55	3	3
	51	19.17	17.01	5.48	4.77	1.17	0.88	0.29	6.83	3	3
	55	20.62	17.35	5.57	4.89	1.14	0.86	0.31	7.55	3	3
	56	18.71	16.55	5.31	4.63	1.15	0.88	0.32	6.83	3	3
	57	19.49	16.86	5.41	4.76	1.14	0.88	0.33	7.04	3	3
	59	18.62	16.5	5.33	4.61	1.16	0.88	0.3	6.94	3	3
	60	18.74	16.45	5.31	4.63	1.15	0.88	0.3	7.04	3	3
	61	20.7	17.58	5.76	4.74	1.22	0.86	0.35	7.75	3	3
	64	20.21	17.25	5.68	4.68	1.22	0.87	0.34	7.45	3	3
	65	20.36	17.32	5.69	4.7	1.22	0.87	0.33	7.65	3	3
	66	20.12	17.2	5.54	4.77	1.16	0.87	0.33	7.24	3	3
	68	19.64	16.95	5.46	4.75	1.15	0.88	0.3	6.83	3	3
	72	18.97	16.71	5.48	4.55	1.21	0.87	0.33	6.95	3	3
	74	20.68	17.42	5.66	4.8	1.18	0.87	0.31	7.85	3	3
	84	19.58	17.19	5.57	4.79	1.16	0.88	0.3	7.38	3	3
	85	18.44	16.75	5.42	4.62	1.18	0.87	0.3	6.88	3	3
	86	19.9	17.32	5.59	4.86	1.15	0.88	0.33	7.5	3	3
	100	18.85	16.9	5.44	4.6	1.18	0.9	0.29	7.53	3	3
	103	17.98	16.83	5.33	4.6	1.16	0.87	0.3	6.55	3	3
	108	19.16	17.3	5.46	4.77	1.15	0.88	0.29	7.24	3	3
	112	19.74	17.24	5.38	4.87	1.11	0.88	0.28	7.12	3	3
	122	19.57	17.17	5.42	4.74	1.15	0.89	0.32	7.48	3	3
	142	18.75	16.44	5.44	4.54	1.2	0.83	0.31	6.79	3	3
	145	19.37	16.68	5.48	4.64	1.18	0.83	0.26	7.22	3	3
	146	19.66	16.86	5.55	4.67	1.19	0.83	0.3	7.27	3	3
	147	20.15	16.92	5.49	4.85	1.13	0.83	0.31	7.53	3	3
	151	20.54	17.12	5.54	4.92	1.13	0.83	0.32	7.65	3	3
	153	19.54	16.84	5.67	4.49	1.27	0.83	0.35	7.3	3	3
	154	20.32	17.13	5.67	4.72	1.2	0.83	0.37	7.54	3	3
	156	20.78	17.28	5.65	4.86	1.17	0.83	0.31	7.85	3	3
	157	18.71	16.42	5.36	4.61	1.16	0.83	0.31	6.81	3	3
	158	19.08	16.61	5.48	4.59	1.2	0.82	0.31	6.74	3	3
	162	18.64	16.57	5.37	4.61	1.17	0.81	0.32	6.65	3	3
		AS	PL	L	W	LWR	CS	DS	SW
	Min	17.98	16.42	5.31	4.4	1.11	0.81	0.26	6.55
	MAX	20.78	17.58	5.76	4.92	1.27	0.9	0.37	8.16
	Mean	19.41	16.93	5.52	4.7	1.18	0.86	0.31	7.25
	S.D	0.73	0.301	0.11	0.11	0.03	0.02	0.02	0.35
	Supplementary table 9D: The group wise member (genotype) list of cluster IV based on CLHCA and ALHCA.
	Genotype	AS	PL	L	W	LWR	CS	DS	SW	CLHCA	ALHCA
	54	22.26	18.04	5.77	5.08	1.15	0.85	0.34	8.79	4	4
	67	23.06	18.42	6.01	5.04	1.19	0.87	0.31	8.72	4	4
	114	22.55	18.48	5.8	5.17	1.12	0.88	0.31	8.48	4	4
	119	22.7	18.57	5.82	5.14	1.13	0.88	0.31	8.84	4	4
	160	23.8	18.62	6.23	4.99	1.25	0.82	0.4	9.46	4	4
	161	22.37	17.96	5.96	4.9	1.22	0.83	0.35	8.81	4	4
	Min	22.26	17.96	5.77	4.9	1.12	0.82	0.31	8.48
	MAX	23.8	18.62	6.23	5.17	1.25	0.88	0.4	9.46
	Mean	22.79	18.34	5.93	5.05	1.17	0.85	0.33	8.85
	S.D	0.518973	0.25	0.15	0.09	0.047	0.02	0.03	0.29
